# Supplementary material for: Advances in Nanotheranostic Systems for Concurrent Cancer Imaging and Therapy: An Overview of the Last 5 Years
Source: Molecules. 2024 Dec 19;29(24):5985. doi: 10.3390/molecules29245985 (PMC11677634; doi:10.3390/molecules29245985)
Supplement: Supplementary file 1 [file molecules-29-05985-s001.zip]

Archive with 1 entries (1 files):
- molecules-3334748-supplementary.pdf
